# Supplementary material for: CD47 Binding on Vascular Endothelial Cells Inhibits IL-17-Mediated Leukocyte Adhesion
Source: Int J Mol Sci. 2022 May 20;23(10):5705. doi: 10.3390/ijms23105705 (PMC9146020; doi:10.3390/ijms23105705)
Supplement: Supplementary file 1 [file ijms-23-05705-s001.zip]

Archive with 1 entries (1 files):
- ijms-1717550 Supplementary.pdf
